# Supplementary material for: SNX27–Retromer directly binds ESCPE-1 to transfer cargo proteins during endosomal recycling
Source: PLoS Biol. 2022 Apr 13;20(4):e3001601. doi: 10.1371/journal.pbio.3001601 (PMC9038204; doi:10.1371/journal.pbio.3001601)
Supplement: S1 Data — (XLSX) [file pbio.3001601.s007.xlsx]

## Sheet: Fig.1B
			GLUT1 vs LAMP1 Pearson's correlation																			GLUT1 vs VPS35 Pearson's correlation
		Parental				VPS35KO				SNX27KO											Parental				SNX27 KO
		n1	n2	n3	n4	n1	n2	n3	n4	n1	n2	n3	n4								n1	n2	n3	n4	n1	n2	n3	n4
		0.029	-0.0334	0.00454	0.0664	0.356	0.142	0.159	0.157	0.379	0.234	0.304	0.295								0.129	0.0302	0.00108	0.0363	0.262	0.183	0.377	0.36
		0.103	0.0307	0.0471	-0.0224	-0.00016	0.191	0.19	0.135	0.298	0.0638	0.503	0.2								0.314	0.128	0.0781	0.0686	0.272	0.145	0.304	0.362
		0.00282	0.00517	-0.0311	0.141	0.0696	0.252	0.177	0.202	0.314	0.537	0.23	0.242								0.158	0.105	0.0181	0.00615	0.417	0.431	0.216	0.288
		0.0166	0.0307	0.0277	-0.00997	0.432	0.245	0.253	0.345	0.253	0.278	0.309	0.212								0.178	0.0469	0.0837	0.0524	0.356	0.264	0.283	0.233
		-0.0103	0.151	-0.0647	0.0168	0.37	0.202	0.254	0.155	0.273	0.257	0.126	0.143								0.132	0.27	0.0159	0.0742	0.294	0.274	0.182	0.209
		0.076	0.0749	0.0515	-0.0619	0.38	0.223	0.178	0.293	0.447	0.235	0.287	0.0596								0.252	0.0758	0.0966	-0.00697	0.37	0.26	0.303	0.205
		0.0087	0.0179	0.0371	-0.0293	0.543	0.374	0.316	0.325	0.321	0.102	0.0822	0.151								0.178	0.107	0.102	0.01	0.348	0.206	0.254	0.216
		0.0896	0.0912	0.017	-0.0209	0.314	0.295	0.0432	0.0929	0.35	0.183	0.312	0.187								0.31	0.147	0.0574	0.096	0.422	0.174	0.203	0.373
		0.00204	0.00913	0.0327	-0.0934	0.311	0.199	0.245	0.306	0.383	0.191	0.208	0.32								0.191	0.103	0.0475	0.0604	0.245	0.21	0.271	0.323
		0.132	0.0296	-0.0174	-0.0687	0.323	0.241	0.242	0.149	0.513	0.16	0.144	0.297								0.233	0.14	0.06	0.0666	0.349	0.172	0.217	0.31
		-0.00535		0.0231	-0.1	0.387		0.367	0.334	0.34		0.223	0.125								0.209		0.0626	0.0359	0.197		0.333	0.128
		0.087		0.000623	0.0692	0.403		0.0441	0.188	0.385		0.136	0.152								0.271		0.0148	0.0646	0.264		0.205	0.149
		0.0824		0.0153	0.108	0.475		0.09	0.24	0.234		0.197	0.0573								0.212		0.134	-0.0416	0.326		0.258	0.293
		0.0919		0.0558	0.0384	0.312		0.0585	0.206	0.354		0.185	0.137								0.124		0.115	0.0828	0.304		0.299	0.235
		0.098		0.0151	0.0788	0.36		0.162	0.204	0.319		0.155	0.19								0.21		0.169	0.12	0.397		0.256	0.28
		0.0205		0.0287	0.0636	0.445		0.089	0.321	0.307		0.179	0.178								0.104		0.108	0.0706	0.4		0.194	0.19
		0.0299		0.0135	0.0828	0.454		0.311	0.239	0.202		0.215	0.115								0.115		0.063	0.101	0.187		0.218	0.204
		0.0931		-0.0495	0.0614	0.368		0.253	0.03	0.112		0.219	0.143								0.197		0.0324	0.067	0.11		0.264	0.172
		0.0987		-0.0137	0.0135	0.273		0.424	0.0681	0.17		0.0956	0.246								0.226		0.0857	0.0432	0.298		0.291	0.251
		0.143		0.121	0.04	0.304		0.177	0.0477	0.292		0.132	0.179								0.207		0.111	-0.026	0.315		0.185	0.23
		Number of families	1
		Number of comparisons per family	2																		Unpaired t test
		Alpha	0.05																		P value	<0.0001
																					P value summary	****
		Dunnett's multiple comparisons test	Mean Diff.	95.00% CI of diff.	Below threshold?	Summary	Adjusted P Value	A-?													Significantly different (P < 0.05)?	Yes
		Parental vs. VPS35 KO	-0.2138	-0.2501 to -0.1776	Yes	****	<0.0001	B	VPS35 KO												One- or two-tailed P value?	Two-tailed
		Parental vs. SNX27 KO	-0.195	-0.2312 to -0.1587	Yes	****	<0.0001	C	SNX27 KO												t, df	t=14.75, df=38
		Test details	Mean 1	Mean 2	Mean Diff.	SE of diff.	n1	n2	q	DF											How big is the difference?
		Parental vs. VPS35 KO	0.03439	0.2482	-0.2138	0.016	20	20	13.37	57											Mean of column A	0.1079
		Parental vs. SNX27 KO	0.03439	0.2294	-0.195	0.016	20	20	12.19	57											Mean of column C	0.2632
																					Difference between means (C - A) ± SEM	0.1552 ± 0.01053
																					95% confidence interval	0.1339 to 0.1765
																					R squared (eta squared)	0.8512

## Sheet: Fig. 1C
					GLUT1 vs LAMP1 Pearson's correlation														GLUT1 vs VPS35 Pearson's correlation
	+WT				+D67-77				+DFERM						+WT				+D67-77				DFERM
	n1	n2	n3	n4	n1	n2	n3	n4	n1	n2	n3	n4			n1	n2	n3	n4	n1	n2	n3	n4	n1	n2	n3	n4
	0.344	0.0804	0.0921	0.109	0.27	0.384	0.318	0.26	0.147	0.277	0.0824	0.23			0.297	0.229	0.124	0.156	0.38	0.347	0.119	0.258	0.238	0.319	0.135	0.274
	0.176	0.246	0.239	0.149	0.529	0.256	0.446	0.203	-0.038	0.23	0.0221	0.0666			0.153	0.291	0.179	0.117	0.677	0.276	0.378	0.371	-0.00474	0.443	0.0781	0.0491
	0.229	0.0973	0.143	0.262	0.253	0.445	0.308	0.306	0.102	0.288	0.311	0.057			0.249	0.14	0.122	0.0526	0.46	0.525	0.244	0.362	0.098	0.473	0.461	0.0763
	0.0382	0.111	0.119	-0.0152	0.239	0.376	0.301	0.283	0.126	0.281	0.246	0.167			-0.00267	0.157	0.0935	0.0832	0.295	0.384	0.273	0.531	0.151	0.432	0.317	0.237
	0.118	0.0251	0.211	0.169	0.443	0.253	0.205	0.135	0.11	0.178	0.242	0.0733			0.0863	0.11	0.263	0.101	0.548	0.473	0.186	0.289	0.191	0.318	0.187	0.196
	0.064	0.0547	0.0862	0.221	0.243	0.351	0.0867	0.227	0.267	0.0625	0.197	0.0664			0.0779	0.202	0.302	0.543	0.172	0.242	0.324	0.437	0.393	0.213	0.148	0.126
	0.237	0.0284	0.119	0.101	0.236	0.474	0.123	0.181	0.322	0.0594	0.0855	0.0992			0.258	0.115	0.00743	0.151	0.685	0.686	0.21	0.3	0.0794	0.142	0.1	0.291
	0.0604	0.0478	0.153	0.137	0.226	0.332	0.259	0.246	0.139	0.0739	0.0279	0.0567			0.117	0.162	0.149	0.0436	0.627	0.567	0.307	0.37	0.0294	0.333	0.221	0.112
	0.0683	0.194	0.0857	0.0693	0.355	0.359	0.268	0.31	0.14	0.0909	0.0935	0.000752			0.14	0.198	0.171	0.056	0.398	0.495	0.225	0.347	0.225	0.334	0.183	0.128
	0.333	0.158	0.19	0.053	0.27	0.344	0.297	0.163	0.338	0.113	0.113	0.221			0.094	0.139	0.176	-0.00312	0.423	0.386	0.263	0.198	0.513	0.254	0.126	0.185
	0.177		-0.0316	0.0263	0.163		0.241	0.0815	0.196		0.0937	0.0798			0.156		0.195	0.0011	0.308		0.317	0.349	0.221		0.111	0.113
	0.176		0.191	0.245	0.146		0.215	0.293	0.391		0.055	0.143			0.142		0.0367	0.244	0.229		0.223	0.394	0.465		0.198	0.359
	0.00454		-0.0618	0.111	0.466		0.406	0.22	0.131		0.183	0.123			0.0321		-0.028	0.14	0.491		0.368	0.201	0.107		0.124	0.118
	0.116		0.103	0.161	0.621		0.239	0.23	0.145		0.138	0.179			0.0888		-0.0194	0.131	0.605		0.188	0.245	0.156		0.104	0.196
	0.143		-0.0381	0.137	0.232		0.203	0.199	0.244		0.16	0.132			0.126		0.0771	0.0589	0.308		0.203	0.249	0.43		0.41	0.1
	0.134		-0.0235	0.106	0.26		0.265	0.333	0.402		0.177	0.108			0.17		0.101	0.209	0.51		0.245	0.497	0.426		0.341	0.112
	0.219		0.158	0.163	0.491		0.213	0.243	0.2		0.219	0.119			0.178		0.282	0.174	0.63		0.233	0.26	0.319		0.299	0.132
	0.271		0.226	0.0759	0.398		0.365	0.157	0.189		0.221	0.0764			0.211		0.144	0.259	0.525		0.328	0.346	0.136		0.255	0.117
	-0.0202		0.21	0.44	0.381		0.201	0.153	0.0219		0.146	0.0291			0.115		0.22	0.502	0.435		0.49	0.219	0.135		0.59	0.219
	0.0119		-0.0217	0.267	0.493		0.286	0.137	0.166		0.0617	0.14			0.0869		0.0514	0.435	0.57		0.304	0.134	0.106		0.324	0.195
		Number of families	1													Number of families	1
		Number of comparisons per family	2													Number of comparisons per family	2
		Alpha	0.05													Alpha	0.05
		Dunnett's multiple comparisons test	Mean Diff.	95.00% CI of diff.	Below threshold?	Summary	Adjusted P Value	A-?								Dunnett's multiple comparisons test	Mean Diff.	95.00% CI of diff.	Below threshold?	Summary	Adjusted P Value	A-?
		+WT vs. +D67-77	-0.1546	-0.1928 to -0.1164	Yes	****	<0.0001	B	+D67-77							+WT vs. +D67-77	-0.2098	-0.2553 to -0.1643	Yes	****	<0.0001	B	+D67-77
		+WT vs. +DFERM	-0.02108	-0.05926 to 0.01710	No	ns	0.3559	C	+DFERM							+WT vs. DFERM	-0.07378	-0.1193 to -0.02828	Yes	**	0.001	C	DFERM
		Test details	Mean 1	Mean 2	Mean Diff.	SE of diff.	n1	n2	q	DF						Test details	Mean 1	Mean 2	Mean Diff.	SE of diff.	n1	n2	q	DF
		+WT vs. +D67-77	0.1288	0.2834	-0.1546	0.01683	20	20	9.184	57						+WT vs. +D67-77	0.1516	0.3614	-0.2098	0.02006	20	20	10.46	57
		+WT vs. +DFERM	0.1288	0.1499	-0.02108	0.01683	20	20	1.252	57						+WT vs. DFERM	0.1516	0.2254	-0.07378	0.02006	20	20	3.678	57

## Sheet: Fig. 2C
	FL			ΔPDZ			ΔFERM			SNX17/27
Relative protein signal normalized to GFP	n1	n2	n3	n1	n2	n3	n1	n2	n3	n1	n2	n3
VPS35	100	100	100	23.6	43.4	6	317.5	373.8	128.2	183.5	162	59.4
VPS26A	100	100	100	21.8	26.6	2	109.1	117.5	100.3	124.5	78.6	45.1
SNX1	100	100	100	262.1	224.5	84.3	16.9	23.3	3.7	32.8	0.9	1.9

## Sheet: Fig. 3A
	SNX1
	Full length	1-279 aa	1-138 aa
n1	100	56.5	63
n2	100	306.1	374.2
n3	100	234.9	207.1
	Number of families	1
	Number of comparisons per family	2
	Alpha	0.05
	Dunnett's multiple comparisons test	Mean Diff.	95.00% CI of diff.	Below threshold?	Summary	Adjusted P Value	A-?
	FL vs. 1-279	-99.17	-371.7 to 173.4	No	ns	0.5146	B	1-279
	FL vs. 1-138	-114.8	-387.3 to 157.8	No	ns	0.4274	C	1-138
	Test details	Mean 1	Mean 2	Mean Diff.	SE of diff.	n1	n2	q	DF
	FL vs. 1-279	100	199.2	-99.17	95.21	3	3	1.042	6
	FL vs. 1-138	100	214.8	-114.8	95.21	3	3	1.205	6

## Sheet: Fig. 3C
	1-138				1-119				1-100				1-79				1-75				1-63				1-54				1-41				1-32				1-21
	n1	n2	n3	n4	n1	n2	n3	n4	n1	n2	n3	n4	n1	n2	n3	n4	n1	n2	n3	n4	n1	n2	n3	n4	n1	n2	n3	n4	n1	n2	n3	n4	n1	n2	n3	n4	n1	n2	n3	n4
SNX27	100	100	100	100	97.5978	119.412	74.5184	83.323	58.2927	100.99	124.977	84.6178	62.5946	46.1038	56.9049	39.6203	39.9156	52.2785	61.2327	19.527	55.0913	27.8103	39.9507	22.8198	40.6758	23.0738	40.2296	23.4854	2.15027	0.921589	10.0293	0.305548	2.38253	1.54371	9.12528	0.57636	1.14905	0.59947	13.4116	7.78648
													Number of families	1
													Number of comparisons per family	9
													Alpha	0.05
													Dunnett's multiple comparisons test	Mean Diff.	95.00% CI of diff.	Below threshold?	Summary	Adjusted P Value	A-?
													1-138 vs. 1-119	6.287	-22.14 to 34.71	No	ns	0.9924	B	1-119
													1-138 vs. 1-100	7.781	-20.64 to 36.20	No	ns	0.9733	C	1-100
													1-138 vs. 1-79	48.69	20.27 to 77.12	Yes	***	0.0003	D	1-79
													1-138 vs. 1-75	56.76	28.34 to 85.19	Yes	****	<0.0001	E	1-75
													1-138 vs. 1-63	63.58	35.16 to 92.01	Yes	****	<0.0001	F	1-63
													1-138 vs. 1-54	68.13	39.71 to 96.56	Yes	****	<0.0001	G	1-54
													1-138 vs. 1-41	96.65	68.22 to 125.1	Yes	****	<0.0001	H	1-41
													1-138 vs. 1-32	96.59	68.17 to 125.0	Yes	****	<0.0001	I	1-32
													1-138 vs. 1-21	94.26	65.84 to 122.7	Yes	****	<0.0001	J	1-21
													Test details	Mean 1	Mean 2	Mean Diff.	SE of diff.	n1	n2	q	DF
													1-138 vs. 1-119	100	93.71	6.287	9.953	4	4	0.6317	30
													1-138 vs. 1-100	100	92.22	7.781	9.953	4	4	0.7817	30
													1-138 vs. 1-79	100	51.31	48.69	9.953	4	4	4.892	30
													1-138 vs. 1-75	100	43.24	56.76	9.953	4	4	5.703	30
													1-138 vs. 1-63	100	36.42	63.58	9.953	4	4	6.388	30
													1-138 vs. 1-54	100	31.87	68.13	9.953	4	4	6.845	30
													1-138 vs. 1-41	100	3.352	96.65	9.953	4	4	9.71	30
													1-138 vs. 1-32	100	3.407	96.59	9.953	4	4	9.705	30
													1-138 vs. 1-21	100	5.737	94.26	9.953	4	4	9.471	30

## Sheet: Fig. 3F
	WT				E42K				E44K				D45K				I46K				F47K				E84K				D87K				F89D				DD-KK
	n1	n2	n3	n4	n1	n2	n3	n4	n1	n2	n3	n4	n1	n2	n3	n4	n1	n2	n3	n4	n1	n2	n3	n4	n1	n2	n3	n4	n1	n2	n3	n4	n1	n2	n3	n4	n1	n2	n3	n4
SNX27	100	100	100	100	71.6699	39.5178	53.3242	44.873	69.2831	50.126	69.5483	63.7963	65.8392	9.74752	42.3735	62.3117	37.4	47.3	49.1	56.4165	35.9	38.5	55.3	41.7245	38	40.8	53.3	50.2706	43.9	12.8	30	52.062	25.5	38.2	42.9121	60.1206	13.7	21	5.3	5.27678
SNX6	100	100	100	100	96.4124	107.688	102.087	115.757	71.2482	159.999	107.505	114.217	46.5981	123.985	111.857	125.621	85.9	78.3	84	114.04	92.8	78.9	95.2	127.122	96.6	92.3	82.5	144.855	145.8	108.2	73.5	134.778	89.3	98.3	111.021	139.128	113.2	104.3	47.9	141.248
		Number of families	1									Number of families	1
		Number of comparisons per family	9									Number of comparisons per family	9
		Alpha	0.05									Alpha	0.05
		Dunnett's multiple comparisons test	Mean Diff.	95.00% CI of diff.	Below threshold?	Summary	Adjusted P Value	A-?				Dunnett's multiple comparisons test	Mean Diff.	95.00% CI of diff.	Below threshold?	Summary	Adjusted P Value	A-?
		WT vs. E42K	47.65	21.40 to 73.91	Yes	***	0.0001	B	E42K			WT vs. E42K	-5.486	-59.98 to 49.01	No	ns	0.9996	B	E42K
		WT vs. E44K	36.81	10.56 to 63.07	Yes	**	0.0029	C	E44K			WT vs. E44K	-13.24	-67.74 to 41.25	No	ns	0.9878	C	E44K
		WT vs. D45K	54.93	28.68 to 81.19	Yes	****	<0.0001	D	D45K			WT vs. D45K	-2.015	-56.51 to 52.48	No	ns	0.9999	D	D45K
		WT vs. I46K	52.45	26.19 to 78.70	Yes	****	<0.0001	E	I46K			WT vs. I46K	9.44	-45.06 to 63.94	No	ns	0.9972	E	I46K
		WT vs. F47K	57.14	30.89 to 83.40	Yes	****	<0.0001	F	F47K			WT vs. F47K	1.495	-53.00 to 55.99	No	ns	>0.9999	F	F47K
		WT vs. E84K	54.41	28.15 to 80.66	Yes	****	<0.0001	G	E84K			WT vs. E84K	-4.064	-58.56 to 50.43	No	ns	0.9997	G	E84K
		WT vs. D87K	65.31	39.05 to 91.57	Yes	****	<0.0001	H	D87K			WT vs. D87K	-15.57	-70.07 to 38.93	No	ns	0.9658	H	D87K
		WT vs. F89D	58.32	32.06 to 84.57	Yes	****	<0.0001	I	F89D			WT vs. F89D	-9.437	-63.93 to 45.06	No	ns	0.9972	I	F89D
		WT vs. DD-KK	88.68	62.42 to 114.9	Yes	****	<0.0001	J	DD-KK			WT vs. DD-KK	-1.662	-56.16 to 52.83	No	ns	0.9999	J	DD-KK
		Test details	Mean 1	Mean 2	Mean Diff.	SE of diff.	n1	n2	q	DF		Test details	Mean 1	Mean 2	Mean Diff.	SE of diff.	n1	n2	q	DF
		WT vs. E42K	100	52.35	47.65	9.194	4	4	5.183	30		WT vs. E42K	100	105.5	-5.486	19.08	4	4	0.2875	30
		WT vs. E44K	100	63.19	36.81	9.194	4	4	4.004	30		WT vs. E44K	100	113.2	-13.24	19.08	4	4	0.6939	30
		WT vs. D45K	100	45.07	54.93	9.194	4	4	5.975	30		WT vs. D45K	100	102	-2.015	19.08	4	4	0.1056	30
		WT vs. I46K	100	47.55	52.45	9.194	4	4	5.704	30		WT vs. I46K	100	90.56	9.44	19.08	4	4	0.4947	30
		WT vs. F47K	100	42.86	57.14	9.194	4	4	6.215	30		WT vs. F47K	100	98.51	1.495	19.08	4	4	0.07832	30
		WT vs. E84K	100	45.59	54.41	9.194	4	4	5.918	30		WT vs. E84K	100	104.1	-4.064	19.08	4	4	0.2129	30
		WT vs. D87K	100	34.69	65.31	9.194	4	4	7.103	30		WT vs. D87K	100	115.6	-15.57	19.08	4	4	0.8159	30
		WT vs. F89D	100	41.68	58.32	9.194	4	4	6.343	30		WT vs. F89D	100	109.4	-9.437	19.08	4	4	0.4945	30
		WT vs. DD-KK	100	11.32	88.68	9.194	4	4	9.645	30		WT vs. DD-KK	100	101.7	-1.662	19.08	4	4	0.08709	30

## Sheet: Fig. 4D
	WT			K495D			K496D			R498D			K501D
	n1	n2	n3	n1	n2	n3	n1	n2	n3	n1	n2	n3	n1	n2	n3
VPS35	100	100	100	133.119	93.1773	142.614	133.188	79.2338	214.034	100.492	109.738	196.069	133.798	103.48	68.8854
SNX1	100	100	100	26.7909	31.5829	3.17755	42.6725	32.0705	11.6635	11.6042	8.62568	2.07638	9.46075	0.61808	12.3774
SNX2	100	100	100	64.1647	14.9648	18.9168	65.9018	22.7136	42.2494	53.7006	15.1166	20.6021	8.8643	4.11112	41.4685
SNX5	100	100	100	15.9728	18.4735	21.1277	30.8928	35.4646	36.7945	3.6199	7.00532	16.0398	24.748	6.6331	36.9078
SNX6	100	100	100	21.3449	19.7594	14.2911	39.9191	38.4497	20.3999	8.16558	8.70873	17.5098	15.0848	6.53799	30.5752
					Within each row, compare columns (simple effects within rows)
					Number of families	5
					Number of comparisons per family	4
					Alpha	0.05
					Dunnett's multiple comparisons test	Mean Diff.	95.00% CI of diff.	Below threshold?	Summary	Adjusted P Value
					VPS35
					WT vs. K495D	-22.97	-68.70 to 22.76	No	ns	0.5266
					WT vs. K496D	-42.15	-87.88 to 3.580	No	ns	0.0788
					WT vs. R498D	-35.43	-81.16 to 10.30	No	ns	0.171
					WT vs. K501D	-2.054	-47.79 to 43.68	No	ns	0.9998
					SNX1
					WT vs. K495D	79.48	33.75 to 125.2	Yes	***	0.0002
					WT vs. K496D	71.2	25.47 to 116.9	Yes	**	0.001
					WT vs. R498D	92.56	46.83 to 138.3	Yes	****	<0.0001
					WT vs. K501D	92.51	46.78 to 138.2	Yes	****	<0.0001
					SNX2
					WT vs. K495D	67.32	21.59 to 113.0	Yes	**	0.0019
					WT vs. K496D	56.38	10.65 to 102.1	Yes	*	0.0111
					WT vs. R498D	70.19	24.46 to 115.9	Yes	**	0.0012
					WT vs. K501D	81.85	36.12 to 127.6	Yes	***	0.0002
					SNX5
					WT vs. K495D	81.48	35.74 to 127.2	Yes	***	0.0002
					WT vs. K496D	65.62	19.88 to 111.3	Yes	**	0.0026
					WT vs. R498D	91.11	45.38 to 136.8	Yes	****	<0.0001
					WT vs. K501D	77.24	31.51 to 123.0	Yes	***	0.0004
					SNX6
					WT vs. K495D	81.53	35.80 to 127.3	Yes	***	0.0002
					WT vs. K496D	67.08	21.35 to 112.8	Yes	**	0.002
					WT vs. R498D	88.54	42.81 to 134.3	Yes	****	<0.0001
					WT vs. K501D	82.6	36.87 to 128.3	Yes	***	0.0001
					Test details	Mean 1	Mean 2	Mean Diff.	SE of diff.	N1	N2	q	DF
					VPS35
					WT vs. K495D	100	123	-22.97	18.13	3	3	1.267	50
					WT vs. K496D	100	142.2	-42.15	18.13	3	3	2.325	50
					WT vs. R498D	100	135.4	-35.43	18.13	3	3	1.954	50
					WT vs. K501D	100	102.1	-2.054	18.13	3	3	0.1133	50
					SNX1
					WT vs. K495D	100	20.52	79.48	18.13	3	3	4.384	50
					WT vs. K496D	100	28.8	71.2	18.13	3	3	3.927	50
					WT vs. R498D	100	7.435	92.56	18.13	3	3	5.105	50
					WT vs. K501D	100	7.485	92.51	18.13	3	3	5.103	50
					SNX2
					WT vs. K495D	100	32.68	67.32	18.13	3	3	3.713	50
					WT vs. K496D	100	43.62	56.38	18.13	3	3	3.109	50
					WT vs. R498D	100	29.81	70.19	18.13	3	3	3.871	50
					WT vs. K501D	100	18.15	81.85	18.13	3	3	4.514	50
					SNX5
					WT vs. K495D	100	18.52	81.48	18.13	3	3	4.494	50
					WT vs. K496D	100	34.38	65.62	18.13	3	3	3.619	50
					WT vs. R498D	100	8.888	91.11	18.13	3	3	5.025	50
					WT vs. K501D	100	22.76	77.24	18.13	3	3	4.26	50
					SNX6
					WT vs. K495D	100	18.47	81.53	18.13	3	3	4.497	50
					WT vs. K496D	100	32.92	67.08	18.13	3	3	3.7	50
					WT vs. R498D	100	11.46	88.54	18.13	3	3	4.883	50
					WT vs. K501D	100	17.4	82.6	18.13	3	3	4.556	50

## Sheet: Fig. 4G
	WT			I467D			Y490D			V500D
	n1	n2	n3	n1	n2	n3	n1	n2	n3	n1	n2	n3
VPS35	100	100	100	85.8738	102.938	86.737	98.048	121.089	124.819	96.1258	93.2504	129.14
SNX1	100	100	100	11.3024	7.08594	2.749	19.5925	7.97387	16.5829	5.92399	1.75972	0.464834
SNX5	100	100	100	4.00198	4.66073	8.31615	17.7925	23.9924	32.185	3.2493	4.61015	10.5283
SNX6	100	100	100	8.65127	9.25741	14.1579	20.912	25.6567	19.2227	1.92714	2.77336	3.21942
					Within each row, compare columns (simple effects within rows)
					Number of families	4
					Number of comparisons per family	3
					Alpha	0.05
					Dunnett's multiple comparisons test	Mean Diff.	95.00% CI of diff.	Below threshold?	Summary	Adjusted P Value
					VPS35
					WT vs. I467D	8.151	-6.578 to 22.88	No	ns	0.3949
					WT vs. Y490D	-14.65	-29.38 to 0.07657	No	ns	0.0515
					WT vs. V500D	-6.172	-20.90 to 8.557	No	ns	0.6069
					SNX1
					WT vs. I467D	92.95	78.23 to 107.7	Yes	****	<0.0001
					WT vs. Y490D	85.28	70.56 to 100.0	Yes	****	<0.0001
					WT vs. V500D	97.28	82.56 to 112.0	Yes	****	<0.0001
					SNX5
					WT vs. I467D	94.34	79.61 to 109.1	Yes	****	<0.0001
					WT vs. Y490D	75.34	60.61 to 90.07	Yes	****	<0.0001
					WT vs. V500D	93.87	79.14 to 108.6	Yes	****	<0.0001
					SNX6
					WT vs. I467D	89.31	74.58 to 104.0	Yes	****	<0.0001
					WT vs. Y490D	78.07	63.34 to 92.80	Yes	****	<0.0001
					WT vs. V500D	97.36	82.63 to 112.1	Yes	****	<0.0001
					Test details	Mean 1	Mean 2	Mean Diff.	SE of diff.	N1	N2	q	DF
					VPS35
					WT vs. I467D	100	91.85	8.151	5.973	3	3	1.365	32
					WT vs. Y490D	100	114.7	-14.65	5.973	3	3	2.453	32
					WT vs. V500D	100	106.2	-6.172	5.973	3	3	1.033	32
					SNX1
					WT vs. I467D	100	7.046	92.95	5.973	3	3	15.56	32
					WT vs. Y490D	100	14.72	85.28	5.973	3	3	14.28	32
					WT vs. V500D	100	2.716	97.28	5.973	3	3	16.29	32
					SNX5
					WT vs. I467D	100	5.66	94.34	5.973	3	3	15.79	32
					WT vs. Y490D	100	24.66	75.34	5.973	3	3	12.61	32
					WT vs. V500D	100	6.129	93.87	5.973	3	3	15.72	32
					SNX6
					WT vs. I467D	100	10.69	89.31	5.973	3	3	14.95	32
					WT vs. Y490D	100	21.93	78.07	5.973	3	3	13.07	32
					WT vs. V500D	100	2.64	97.36	5.973	3	3	16.3	32

## Sheet: Fig. 5A
	SNX27				R498D
	n1	n2	n3	n4	n1	n2	n3	n4
GFP	100	100	100	100	98.17	93.2702	102.594	97.537
						Table Analyzed	Wt vs R498D GFP levels
						Column B	R498D
						vs.	vs.
						Column A	SNX27
						Unpaired t test
						P value	0.3116
						P value summary	ns
						Significantly different (P < 0.05)?	No
						One- or two-tailed P value?	Two-tailed
						t, df	t=1.105, df=6
						How big is the difference?
						Mean of column A	100
						Mean of column B	97.89
						Difference between means (B - A) ± SEM	-2.107 ± 1.908
						95% confidence interval	-6.775 to 2.561
						R squared (eta squared)	0.169
						F test to compare variances
						F, DFn, Dfd	Infinity, 3, 3
						P value	<0.0001
						P value summary	****
						Significantly different (P < 0.05)?	Yes
						Data analyzed
						Sample size, column A	4
						Sample size, column B	4

## Sheet: Fig. 5B
	GFP-SNX27			GFP-SNX27 R498D
EEA1	0.431	0.454	0.533	0.458	0.421	0.419
SNX6	0.69	0.651	0.78	0.62	0.545	0.591
	Table Analyzed	SNX27 vs EEA1			Table Analyzed	SNX27 vs SNX6
	Column B	GFP-SNX27 R498D			Column B	GFP-SNX27 R498D
	vs.	vs.			vs.	vs.
	Column A	GFP-SNX27			Column A	GFP-SNX27
	Unpaired t test				Unpaired t test
	P value	0.2971			P value	0.0506
	P value summary	ns			P value summary	ns
	Significantly different (P < 0.05)?	No			Significantly different (P < 0.05)?	No
	One- or two-tailed P value?	Two-tailed			One- or two-tailed P value?	Two-tailed
	t, df	t=1.198, df=4			t, df	t=2.765, df=4
	How big is the difference?				How big is the difference?
	Mean of column A	0.4727			Mean of column A	0.707
	Mean of column B	0.4327			Mean of column B	0.5853
	Difference between means (B - A) ± SEM	-0.04000 ± 0.03339			Difference between means (B - A) ± SEM	-0.1217 ± 0.04400
	95% confidence interval	-0.1327 to 0.05271			95% confidence interval	-0.2438 to 0.0004899
	R squared (eta squared)	0.264			R squared (eta squared)	0.6566
	F test to compare variances				F test to compare variances
	F, DFn, Dfd	5.934, 2, 2			F, DFn, Dfd	3.060, 2, 2
	P value	0.2884			P value	0.4926
	P value summary	ns			P value summary	ns
	Significantly different (P < 0.05)?	No			Significantly different (P < 0.05)?	No
	Data analyzed				Data analyzed
	Sample size, column A	3			Sample size, column A	3
	Sample size, column B	3			Sample size, column B	3

[truncated: 10 more sheets: Fig. 5C, Fig. 5D, Fig. 5E, Fig. 6A, Fig. 6B, Fig. 6C, Fig. 6D, Fig. 6E, Fig. S1A, Fig. S2B]
